# Supplementary material for: Dietary acid load and mortality in the Japan Multi-Institutional Collaborative Cohort Study
Source: Sci Rep. 2025 Nov 21;15:41297. doi: 10.1038/s41598-025-25081-6 (PMC12639115; doi:10.1038/s41598-025-25081-6)
Supplement: Supplementary file 1 — Supplementary Material 1 [file 41598_2025_25081_MOESM1_ESM.xlsx]

## Sheet: Supplementary Table 1
Supplementary Table 1. The number of cause-specific deaths
Cause	Number of death
All cause	3755
Cardiovascular disease	528
Heart disease	271
Cerebrovascular disease	192
Hemorarrhagic stroke	128
Ischemic stroke	38
Cancer	2176

## Sheet: Supplementary Table 2
SupplementaryTable 2. Characteristics of study participants according to quertiles of energy adjusted net endogenous acid production (NEAP) stratified by sex
		Male					Female
		NEAP					NEAP
		Q1 (n = 8130)	Q2 (n = 8131)	Q3 (n = 8131)	Q4 (n = 8131)	p-value	Q1 (n = 10442)	Q2 (n = 10443)	Q3 (n = 10442)	Q4 (n = 10442)	p-value
	Age (years)a	56.2 (9.1)	55.3 (9.3)	55.1 (9.3)	54.7 (9.5)	<0.001	55.7 (9.0)	54.7 (9.2)	54.0 (9.5)	52.7 (9.6)	<0.001
	Exercise during leisure time (MET-hours/week)a	16.5 (24.5)	15.0 (23.0)	14.5 (23.5)	13.6 (22.1)	<0.001	15.2 (22.3)	13.2 (19.7)	12.3 (19.8)	11.0 (18.8)	<0.001
	Energy intake (kcal/day)a	1970.5 (367.6)	1941.4 (369.3)	1913.9 (348.1)	1864.1 (341.3)	<0.001	1578.9 (242.8)	1548.8 (233.0)	1538.2 (225.3)	1521.0 (233.3)	<0.001
	Protein (g/day)a	55.4 (10.8)	55.4 (11.0)	55.9 (11.2)	57.8 (12.3)	<0.001	50.5 (9.7)	50.8 (9.4)	51.1 (9.5)	52.4 (11.1)	<0.001
	Potassium (mg/day)a	2449.8 (446.8)	2107.9 (333.0)	1933.9 (314.1)	1736.4 (293.9)	<0.001	2607.2 (500.0)	2205.0 (338.0)	1995.1 (309.7)	1761.8 (311.8)	<0.001
	Energy-adjusted NEAP (mEq/day)a	35.6 (3.9)	43.0 (1.6)	48.5 (1.8)	58.3 (6.5)	<0.001	32.3 (4.3)	40.3 (1.6)	46.0 (1.7)	55.5 (6.0)	<0.001
	Meat intake (g/day)a	31.3 (18.0)	33.8 (19.2)	36.8 (21.2)	44.0 (26.9)	<0.001	33.8 (20.0)	37.2 (19.8)	40.8 (21.5)	47.3 (27.7)	<0.001
	Vegetable intake (g/day)a	184.2 (101.4)	130.1 (67.3)	113.0 (58.8)	94.7 (51.2)	<0.001	268.3 (120.7)	186.5 (75.8)	157.8 (65.7)	130.0 (59.4)	<0.001
	Fruit intake (g/day)a	62.0 (58.2)	45.2 (44.5)	37.9 (37.3)	31.4 (34.0)	<0.001	102.4 (81.4)	72.8 (59.0)	59.7 (51.1)	46.0 (43.4)	<0.001
	Fish intake (g/day)a	46.3 (27.5)	47.3 (27.1)	50.3 (28.9)	58.7 (36.3)	<0.001	46.3 (25.9)	46.7 (25.0)	47.5 (25.4)	51.5 (32.1)	<0.001
	BMIa	23.6 (2.9)	23.7 (2.9)	23.8 (3.0)	23.9 (3.3)	<0.001	22.2 (3.2)	22.2 (3.2)	22.3 (3.3)	22.5 (3.5)	<0.001
	Pack-yearsb					0.003					<0.001
	0	2318 (21.3)	2340 (28.8)	2377 (29.2)	2491 (30.6)		9124 (87.4)	8905 (85.3)	8962 (85.8)	8751 (83.8)
	>0 and <20	1750 (21.5)	1737 (21.4)	1839 (22.6)	1744 (21.5)		811 (7.8)	981 (9.4)	991 (9.5)	1056 (10.1)
	>20	3631 (44.7)	3578 (44.0)	3439 (42.3)	3407 (41.9)		372 (3.6)	422 (4.0)	361 (3.5)	450 (4.3)
	Unknown	431 (5.3)	476 (5.9)	476 (5.9)	489 (6.0)		135 (1.3)	135 (1.3)	128 (1.2)	186 (1.8)
	Alchohol drinkingb					<0.001					<0.001
	Never	1730 (21.3)	1619 (19.9)	1643 (20.2)	1608 (19.8)		6594 (63.2)	6349 (60.8)	6281 (60.2)	6065 (58.1)
	Past	256 (3.2)	248 (3.1)	222 (2.7)	275 (3.4)		186 (1.8)	173 (1.7)	167 (1.6)	220 (2.1)
	>0 and <20 g/day	2696 (33.2)	2728 (33.6)	2614 (32.2)	2509 (30.9)		3071 (29.4)	3300 (31.6)	3316 (31.8)	3352 (32.1)
	>20 g/day	3448 (42.4)	3536 (43.5)	3652 (44.9)	3739(46.0)		591 (5.7)	621 (6.0)	678 (6.5)	806 (7.7)
	Education level (years)b					0.124					<0.001
	≤9	568 (7.0)	620 (7.6)	628 (7.7)	597 (7.3)		579 (5.5)	661 (6.3)	613 (5.9)	714 (6.8)
	10~15	3095 (38.1)	3139 (38.6)	3163 (38.9)	3261 (40.1)		5711 (54.7)	5975 (57.2)	6303 (60.4)	6543 (62.7)
	≥16	2684 (33.0)	2655 (32.7)	2606 (32.1)	2546 (31.3)		1270 (12.2)	1141 (10.9)	1038 (9.9)	964 (9.2)
	Unknown	1783 (21.9)	1717 (21.1)	1734 (21.3)	1727 (21.2)		2882 (27.6)	2666 (25.5)	2488 (23.8)	2222 (21.3)
	Research siteb					<0.001					<0.001
	Chiba	500 (6.2)	495 (6.1)	498 (6.1)	577 (7.1)		1012 (9.7)	1011 (9.7)	883 (8.5)	906 (8.7)
	Aichi Cancer Center	545 (6.7)	543 (6.7)	608 (7.5)	585 (7.2)		725 (6.9)	795 (7.6)	785 (7.5)	895 (8.6)
	Okazaki	836 (10.3)	784 (9.6)	762 (9.4)	691 (8.5)		726 (8.0)	703 (6.7)	676 (6.5)	661 (6.3)
	Shizuoka	875 (10.8)	810 (10.0)	766 (9.4)	627 (7.7)		460 (4.4)	357 (3.4)	339 (3.3)	272 (2.6)
	Daiko	268 (3.3)	331 (4.1)	336 (4.1)	362 (4.5)		760 (7.3)	787 (7.5)	851 (8.2)	884 (8.5)
	Takashima	196 (2.4)	172 (2.1)	145 (1.8)	145 (1.8)		271 (2.6)	300 (2.9)	320 (3.1)	311 (3.0)
	Kyoto	445 (5.5)	500 (6.2)	561 (6.9)	685 (8.4)		581 (5.6)	711 (6.8)	853 (8.2)	961 (9.2)
	Fukuoka	1030 (12.7)	931 (11.5)	921 (11.3)	895 (11.0)		1507 (14.4)	1327 (12.7)	1155 (11.1)	973 (9.3)
	Saga	1033 (12.7)	1113 (13.7)	1132 (13.9)	1184 (14.6)		1432 (13.7)	1539 (14.7)	1635 (15.7)	1651 (15.8)
	Kagoshima	606 (7.5)	647 (8.0)	669 (8.2)	603 (7.4)		891 (8.5)	885 (8.5)	901 (8.6)	851 (8.2)
	Tokushima	360 (4.4)	344 (4.2)	302 (3.7)	275 (3.4)		237 (2.3)	222 (2.1)	223 (2.1)	240 (2.3)
	Kyushu Okinawa Population Study	731 (9.0)	752 (9.3)	772 (9.5)	798 (9.8)		1344 (12.9)	1302 (12.5)	1292 (12.4)	1209 (11.6)
	Shizuoka-Sakuragaoka	705 (8.7)	709 (8.7)	659 (8.1)	704 (8.7)		496 (4.8)	504 (4.8)	529 (5.1)	629 (6.0)
a) Mean (S.D.) b) Number (%) METs: Metabilic equivalent of tasks; NEAP: Net endogenous acid production; BMI: Body mass index The One-way ANOVA test for continuous variables. The chi-squared test for categorical variables.

## Sheet: Supplementary Table 3
Supplementary Table 3. NEAP scores by research sites
Research site	NEAP
Chiba	44.4 (9.4)
Aichi Cancer Center	45.3 (9.6)
Okazaki	44.6 (9.4)
Shizuoka	44.0 (8.8)
Daiko	44.9 (9.5)
Takashima	44.6 (9.3)
Kyoto	46.3 (9.3)
Fukuoka	43.7 (9.3)
Saga	45.2 (9.1)
Kagoshima	44.7 (9.3)
Tokushima	44.6 (9.1)
Kyushu Okinawa Population Study	44.5 (9.5)
Shizuoka-Sakuragaoka	45.5 (9.6)
Mean (S.D.)

## Sheet: Supplementary Table 4
Supplementary Table 4. HRs and 95% CIs for the association between energy-adjusted NEAP and mortality handling participants who died within one year as censored
		NEAP
		Q1	Q2	Q3	Q4	P for trend
	Participants	18573	18573	18573	18574
	Person-years	219671	217083	214855	210707
	All causes
	No. of deaths	802	847	902	954
	Model 1	1	1.05 (0.95 - 1.16)	1.12 (1.02 - 1.24)	1.23 (1.12 - 1.35)	<0.001
	Model 2	1	1.02 (0.93 - 1.13)	1.09 (0.99 - 1.20)	1.16 (1.05 - 1.27)	0.001
	Model 3	1	1.03 (0.93 - 1.13)	1.09 (0.99 - 1.20)	1.16 (1.06 - 1.28)	<0.001
	Model 4	1	1.01 (0.91 - 1.11)	1.06 (0.96 - 1.18)	1.13 (1.01 - 1.26)	0.012
	Cardiovascular disease
	No. of deaths	109	118	131	150
	Model 1	1	1.12 (0.86 - 1.45)	1.27 (0.98 - 1.63)	1.53 (1.19 - 1.96)	<0.001
	Model 2	1	1.10 (0.84 - 1.42)	1.25 (0.97 - 1.61)	1.49 (1.16 - 1.92)	0.001
	Model 3	1	1.10 (0.85 - 1.43)	1.25 (0.97 - 1.62)	1.48 (1.15 - 1.91)	0.001
	Model 4	1	1.02 (0.78 - 1.34)	1.12 (0.85 - 1.48)	1.29 (0.97 - 1.72)	0.052
	Heart disease
	No. of deaths	47	56	85	74
	Model 1	1	1.20 (0.81 - 1.77)	1.84 (1.28 - 2.63)	1.67 (1.15 - 2.41)	<0.001
	Model 2	1	1.18 (0.80 - 1.74)	1.84 (1.28 - 2.64)	1.67 (1.15 - 2.42)	<0.001
	Model 3	1	1.18 (0.80 - 1.75)	1.85 (1.29 - 2.65)	1.65 (1.13 - 2.39)	0.001
	Model 4	1	1.04 (0.70 - 1.55)	1.51 (1.03 - 2.22)	1.27 (0.84 - 1.93)	0.108
	Cerebrovascular disease
	No. of deaths	42	44	33	64
	Model 1	1	1.12 ( 0.73 - 1.71)	0.87 (0.55 - 1.37)	1.81 (1.22 - 2.68)	0.009
	Model 2	1	1.09 (0.71 - 1.66)	0.84 (0.53 - 1.32)	1.70 (1.14 - 2.53)	0.022
	Model 3	1	1.09 (0.72 - 1.67)	0.84 (0.53 - 1.34)	1.72 (1.16 - 2.57)	0.018
	Model 4	1	1.07 (0.69 - 1.66)	0.82 (0.50 - 1.33)	1.65 (1.04 - 2.61)	0.054
	Cancer
	No. of deaths	465	483	491	534
	Model 1	1	1.02 (0.90 - 1.16)	1.03 (0.91 - 1.18)	1.15 (1.01 - 1.30)	0.032
	Model 2	1	0.99 (0.87 - 1.12)	0.99 (0.87 - 1.12)	1.07 (0.94 - 1.22)	0.301
	Model 3	1	0.99 (0.87 - 1.12)	0.99 (0.87 - 1.12)	1.07 (0.94 - 1.21)	0.311
	Model 4	1	0.98 (0.86 - 1.11)	0.97 (0.85 - 1.12)	1.06 (0.91 - 1.22)	0.447
Model 1: Adjusted for age and sex. Model 2: Adjusted for variables in Model 1plus total energy intake, physical activity, education level (imputed), research site, and smoking and drinking habits. Model 3: Adjusted for variables in Model 2 plus BMI Model 4: Adjusted for variables in Model 2 plus energy-adjusted dietary fiber, carotene, vitamin C and vitamin E. NEAP: Net endogenous acid production…

## Sheet: Supplementary Table 5
Supplementary Table 5. HRs and 95% CIs for the association between energy-adjusted NEAP and mortality excluding participants without the data of education backgrounds
		NEAP
		Q1	Q2	Q3	Q4	P for trend
	Participants	14268	14269	14268	14269
	Person-years	159510	158690	158149	155318
	All causes
	No. of deaths	594	575	659	728
	Model 1	1	0.96 (0.85 - 1.07)	1.08 (0.97 - 1.21)	1.22 (1.09 - 1.36)	<0.001
	Model 2	1	0.92 (0.82 - 1.04)	1.03 (0.92 - 1.15)	1.12 (1.00 - 1.25)	0.009
	Model 3	1	0.93 (0.83 - 1.04)	1.03 (0.92 - 1.15)	1.13 (1.01 - 1.26)	<0.001
	Model 4	1	0.91 (0.81 - 1.03)	1.01 (0.90 - 1.14)	1.11 (0.98 - 1.26)	0.025
	Cardiovascular disease
	No. of deaths	78	79	75	106
	Model 1	1	1.04 (0.76 - 1.42)	0.97 (0.71 - 1.34)	1.43 (1.06 - 1.92)	0.026
	Model 2	1	1.01 (0.74 - 1.39)	0.95 (0.69 - 1.31)	1.37 (1.02 - 1.85)	0.051
	Model 3	1	1.01 (0.74 - 1.39)	0.95 (0.69 - 1.31)	1.37 (1.02 - 1.85)	0.052
	Model 4	1	0.96 (0.69 - 1.33)	0.88 (0.63 - 1.24)	1.24 (0.89 - 1.75)	0.225
	Cancer
	No. of deaths	374	359	417	447
	Model 1	1	0.94 (0.81 - 1.09)	1.08 (0.93 - 1.24)	1.17 (1.02 - 1.34)	0.007
	Model 2	1	0.90 (0.78 - 1.05)	1.02 (0.89 - 1.17)	1.07 (0.93 - 1.23)	0.141
	Model 3	1	0.90 (0.78 - 1.05)	1.02 (0.89 - 1.17)	1.07 (0.93 - 1.23)	0.137
	Model 4	1	0.90 (0.77 - 1.04)	1.01 (0.87 - 1.18)	1.07 (0.91 - 1.25)	0.17
Model 1: Adjusted for age and sex. Model 2: Adjusted for variables in Model 1plus total energy intake, physical activity, education level, research site, and smoking and drinking habits. Model 3: Adjusted for variables in Model 2 plus BMI Model 4: Adjusted for variables in Model 2 plus energy-adjusted dietary fiber, carotene, vitamin C and vitamin E. NEAP: Net endogenous acid production; BMI: Bod…
